# Supplementary material for: Integrative Study of Genotypic and Phenotypic Diversity in the Eurasian Orchid Genus Neotinea
Source: Front Plant Sci. 2021 Oct 13;12:734240. doi: 10.3389/fpls.2021.734240 (PMC8570840; doi:10.3389/fpls.2021.734240)
Supplement: Supplementary Table 1 — Overview of the populations used in the study supplemented with flow cytometry results. [file Table_1.xlsx]

## Sheet: Supplementary Table 1
Supplementary Table 1 – Overview of populations supplemented with geographical data, results of flow cytometry screening, and number/codes of individuals used in particular analyses
Taxon	Lineage	Population code	Brief geographic description	Latitude	Longitude	Altitude	Ploidy level	Genome size			N of analysed plants		Plant codes used in RADseq analysis
								GS (2C-value, pg)	Variation (%)	GS_P (pg)	FCM	Morphometrics
Neotinea maculata		FR09	France, Corse, S of Castiglione	N42.4081	E9.1326	489.5	2x	7.162 ± 0.096	2.7	2.903 ± 0.091	3		NE066, NE067
		FR05	France, Corse, E of Castirla	N42.3646	E9.0649	886.5	2x	6.991 ± 0.348	10.3	2.901 ± 0.007	3		NE100
		FR06	France, Corse, E of Venaco	N42.2266	E9.2423	211	2x	–	–	–	–		NE110
		FR07	France, Corse, SE of Rutali	N42.5725	E9.3848	901	2x	7.236 ± 0.166	4.7	2.886 ± 0.094	3		NE123
		CY01	Cyprus, close to Gerasa	N34.8007	E32.9996	507.5	2x	7.464	–	2.91	1	1	NE058
		ES02	Spain, Andalusia, S of Alhaurín el Grande	N36.6331	W4.6875	210.5	2x	7.419	–	2.95	1	2
		ES04	Spain, Andalusia, S of Monda	N36.6219	W4.8380	562.5	2x	7.117 ± 0.13	5.2	2.915 ± 0.049	6	6	NE014, NE016
		ES05	Spain, Andalusia, W of Monda	N36.6294	W4.8556	402	2x	7.544	–	2.853	1	1	NE022
		GR01	Greece, Attica, W of Laurium	N37.7243	E24.0077	136	2x	7.16	–	2.906	1	1
		GR04	Greece, Crete, S of Neapoli	N35.2073	E25.5976	787.5	2x	7.089 ± 0.079	1.6	2.931 ± 0.058	2	1	NE158
		PT07	Portugal, Madeira, N of Madalena do Mar	N32.7570	W17.1290	1031	2x	7.032	–	2.891	1	1
		PT08	Portugal, Madeira, close to Ribeiro Frio	N32.7325	W16.8867	1175.5	2x	7.137	–	2.841	1		NE006
		ES08	Spain, Mallorca, close to Felanitx	N39.4580	E3.1857	209	2x	7.049 ± 0.146	5.8	2.862 ± 0.045	6
		ES09	Spain, Tenerife, S of Puerto de la Cruz	N28.3540	W16.4990	1668.5	2x	6.478	–	2.848	1		NE040, NE141
Neotinea lactea		FR02	France, Corse, Sorio	N42.5832	E9.2718	399	2x	29.503 ± 0.735	5.8	3.504 ± 0.052	4	9	NE072
		FR03	France, Corse, Ochinese	N42.6844	E9.2737	52	2x	29.131 ± 0.773	5.3	3.663 ± 0.09	3	11	NE259
		FR04	France, Corse, Lanciatojo	N42.5712	E9.4672	6	2x	28.371 ± 0.419	3	3.339 ± 0.06	3	9	NE091
		FR08	France, Corse, E of Rutali	N42.5823	E9.3872	793	2x	29.15 ± 0.345	3	3.308 ± 0.18	5	7	NE121
		GR03	Greece, Crete, close to Spili	N35.2179	E24.5377	510	2x	27.395 ± 0.413	2.2	3.6 ± 0.089	2	1	NE336
		GR02	Greece, Peloponnese, N of Lampokampos	N36.9032	E22.9701	551.5	2x	28.492 ± 0.383	2.5	3.751 ± 0.088	3	2	NE056, NE057
		IT03	Italy, Sicily, close to Cesarò	N37.8481	E14.6961	1093.5	2x	28.806 ± 0.508	5.1	3.695 ± 0.073	6		NE043, NE047, NE048
		IT04	Italy, Sicily, close to Buccheri	N37.1150	E14.8161	829.5	2x	28.499 ± 0.81	6.7	3.645 ± 0.155	4	2	NE050
		IT05	Italy, Sardinia, close to Padru Mannu	N40.3510	E8.7680	649	2x	29.931 ± 0.345	2	3.65 ± 0.06	3		NE052
		IT06	Italy, Campania, W of Teggiano	N40.3920	E15.4460	1032	2x	28.296 ± 0.438	2.2	3.748 ± 0.06	2	1
		GR05	Greece, Corfu, N of Spartilas	N39.7323	E19.8510	632	2x	31.137	–	3.462	1
		GR06	Greece, Crete, E of Aktounta	N35.1878	E24.5456	602.5	2x	26.447	–	3.761	1		NE042
		GR07	Greece, Crete, NW of Melampes	N35.1462	E24.6325	454.5	2x	26.316 ± 0.74	4.1	3.432 ± 0.132	2	2	NE142
		GR08	Greece, Crete, SE of Spili	N35.2068	E24.5603	602.5	2x	26.893 ± 0.701	3.8	3.634 ± 0.21	2	2	NE144
		GR09	Greece, Crete, S of Neapoli	N35.2081	E25.5969	787.5	2x	23.886 ± 0.174	1	3.433 ± 0.178	2	1	NE156
		MT01	Malta, San Martin	N35.9318	E14.3767	53	2x	28.187	–	3.676	1	1	NE055
		IT12	Italy, Sicily, close to Cerami	N37.8131	E14.4984	910	2x	29.58 ± 1.132	10.9	3.65 ± 0.14	12	4
Neotinea conica		ES01	Spain, Andalusia, S of Málaga	N36.6501	W4.5154	173	2x	27.901 ± 0.064	0.3	3.44 ± 0.247	2	1	NE026
		ES03	Spain, Mallorca, E of Sa Coma	N39.5803	E3.3914	27	2x	28.559 ± 0.653	6.1	3.588 ± 0.053	5	5	NE260
		ES06	Spain, Mallorca, close to Palma	N39.5604	E2.6201	59	2x	28.335 ± 0.678	6.6	3.535 ± 0.117	7	4	NE265, NE266
		ES07	Spain, Mallorca, S of Alcudia	N39.7971	E3.1056	0	2x	28.632 ± 0.972	4.9	3.654 ± 0.036	2		NE272
		PT01	Portugal, Lisboa, close to Amadora	N38.7753	W9.2425	227	2x	28.045 ± 0.571	4.6	3.675 ± 0.145	4	10	NE274
		PT02	Portugal, Algarve, close to Loulé	N37.1670	W8.0789	255	2x	27.86 ± 0.533	3.7	3.722 ± 0.139	3	6	NE284
		PT03	Portugal, Algarve, E of Loulé	N37.1259	W7.9365	236	2x	27.836 ± 0.385	2	3.804 ± 0.113	2	10	NE294
		PT04	Portugal, Algarve, N of Giões	N37.4996	W7.6996	125	2x	27.739 ± 0.475	4	3.671 ± 0.142	5	10	NE304
		PT05	Portugal, Santarém, close to Minde	N39.5061	W8.6947	396	2x	28.498 ± 0.278	2	3.688 ± 0.162	3	10	NE315
		PT06	Portugal, Lisboa, NW of Cesaderas	N39.3164	W9.2578	160	2x	28.478 ± 0.576	4.1	3.687 ± 0.109	3	10	NE325
Neotinea ustulata var. aestivalis		CZ02	Czech Republic, Zlínský region, S of Horní Němčí	N48.9221	E17.6373	361.5	2x	10.527 ± 0.316	10.6	3.558 ± 0.057	10	10
		SK07	Slovakia, Prešovský region, E of Šuňava	N49.0298	E20.0612	907	2x	10.611 ± 0.236	7.9	3.465 ± 0.071	10	10	NE242
		SK08	Slovakia, Trenčínský region, close to Vršatské Podhradie	N49.0587	E18.1376	587.5	2x	10.586	–	3.552	1	6	NE255
		SK09	Slovakia, Žilinský region, S of Ružomberok	N49.0470	E19.3163	518.5	2x	10.502 ± 0.213	5	3.44 ± 0.03	5	2	NE398
		CZ03	Czech Republic, Zlínský region, E of Velká nad Veličkou	N48.8839	E17.5290	307.5	2x	10.033 ± 0.392	5.7	3.664 ± 0.043	2	2
Neotinea ustulata var. ustulata		AL01	Albania, Northeastern region, NE of Valbone	N42.4618	E19.9053	1971	2x	10.582 ± 0.032	0.4	3.538 ± 0.016	2		NE041
		BG01	Bulgaria, Kyustendil Province, NE of Blagojevgrad	N42.1442	E23.3608	1648	2x	10.476 ± 0.379	9.6	3.631 ± 0.093	5	5	NE031
		BG02	Bulgaria, Kyustendil Province, NE of Rilski manastir	N42.1402	E23.3554	1648	2x	10.223 ± 0.04	0.5	3.606 ± 0.083	2
		CZ04	Czech Republic, Ústecký region, N of Černčí	N50.5472	E14.3741	270	2x	10.482 ± 0.502	7	3.63 ± 0.09	2	2	NE390
		FR01	France, Aveyron, E of Creissels	N44.1398	E3.2037	804	2x	12.078	–	3.527	1	1
		CZ05	Czech Republic, Plzeňský region, close to Horažďovice	N49.3120	E13.7222	434	2x	11.049	–	3.522	1	1
		CZ06	Czech Republic, Vysočina region, close to Dolní Čepí	N49.4831	E16.3467	455	2x	10.526 ± 0.174	4.8	3.547 ± 0.058	10	10
		SK01	Slovakia, Bratislavský region, S of Devínska Nová Ves	N48.1941	E16.9800	150	2x	10.161 ± 0.273	7.2	3.527 ± 0.156	7	10	NE173
		SK02	Slovakia, Košický region, W of Jablonov nad Turňou	N48.5888	E20.6385	519	2x	10.362 ± 0.252	5.9	3.5 ± 0.075	6	10	NE183
		SK05	Slovakia, Nitranský region, N of Jelenec	N48.4086	E18.2239	254	2x	10.71 ± 0.216	6.2	3.441 ± 0.065	10	10	NE216
		CZ07	Czech Republic, Ústecký region, SE of Vědlice	N50.5211	E14.3608	264	2x	10.827 ± 0.082	1.1	3.622 ± 0.052	2	2
		CZ08	Czech Republic, Ústecký region, close to Vědlice	N50.5269	E14.3426	208	2x	10.661 ± 0.062	0.8	3.455 ± 0.103	2	10
		AT01	Austria, Lower Austria, E of Alland	N48.0476	E16.0290	527	2x	10.081 ± 0.194	6.1	3.524 ± 0.053	10	10	NE433, NE434, NE435
Neotinea tridentata	E Mediterranean	RO01	Romania, Black See coastside, south of Babadag	N44.8160	E28.7060	134	2x	16.05 ± 0.176	3.5	3.517 ± 0.095	8	3	NE002, NE003, NE004
	E Mediterranean	RS01	Serbia, SE of Niš, hillside of Suva Planina	N43.1654	E22.1500	681	2x	15.683 ± 0.114	1.5	3.517 ± 0.066	3	1	NE030
	E Mediterranean	TR01	Turkey, Muğla, between Pinarcik and Bafa	N37.4494	E27.5300	25	2x	14.796 ± 0.257	3.1	3.655 ± 0.083	3	1	NE007
	Israel	IL01	Israel, Northern district, close to Šlomi	N33.0812	E35.1641	50	2x	9.755	–	3.023	1		NE060
		IL02	Israel, Northern district, S of Karmiel	N32.8413	E35.2919	266.5	2x	9.592	–	3.222	1	1	NE061
		IL03	Israel, Haifa district, close to Haifa	N32.7563	E35.0277	240.5	2x	9.247 ± 0.286	–	3.419 ± 0.048	2	2	NE063
Neotinea tridentata	Crete	GR10	Greece, Crete, between Spili and Gerakari	N35.2135	E24.5634	769	2x	14.211 ± 0.51	6.4	3.547 ± 0.064	3	3	NE147, NE148, NE149
	Crete	GR11	Greece, Crete, between Ag. Charalampos and Kato Metochi	N35.1777	E25.4339	841	2x	13.78 ± 0.505	11.6	3.754 ± 0.21	6	6	NE161, NE162
Neotinea tridentata	Europe	BH01	Bosnia and Herzegovina, Bosanska Krajina, SE of Bihać	N44.6925	E15.9851	516	2x	10.6	–	3.554	1		NE237
		BH02	Bosnia and Herzegovina, Bosanska Krajina, E of Drvar	N44.3471	E16.5503	1194	2x	11.055	–	3.762	1
		BH03	Bosnia and Herzegovina, Bosanska Krajina, N of Mračaj	N44.3389	E16.5510	1194	2x	10.946 ± 0.047	0.6	3.726 ± 0.007	2		NE239
		BH04	Bosnia and Herzegovina, Bosanska Krajina, close to Prekaja	N44.3157	E16.5428	837	3x	16.963	–	5.384	1		NE241
		HR01	Croatia, Istria, E of Bale	N45.0451	E13.8474	223	2x	10.939 ± 0.175	2.3	3.54 ± 0.069	2	2	NE236, NE342
		CZ01	Czech Republic, Zlínský region, close to Lísky	N49.1707	E17.2105	332	2x	10.361 ± 0.222	9	3.642 ± 0.068	22	10	NE166, NE363, NE365
				N49.1707	E17.2105	332	3x	15.356	–	5.149	1
		CZ09	Czech Republic, Olomoucký region, close to Krčmaň	N49.5253	E17.3293	208	2x	10.582 ± 0.198	2.7	3.593 ± 0.091	2
		IT01	Italy, Campania, close to Piaggine	N40.3590	E15.4200	1166	2x	10.909 ± 0.065	1.1	3.645 ± 0.011	3	1	NE001
		IT02	Italy, Apulia, close to San Giovanni Rotondo	N41.7148	E15.7096	860	2x	10.504 ± 0.087	1.2	3.567 ± 0.002	2	1
		IT08	Italy, Piemont, E of Moretti	N44.5193	E8.4632	405	2x	10.735 ± 0.276	3.7	3.664 ± 0.035	2		NE203, NE204
		IT09	Italy, Piemont, E of Pareto	N44.5167	E8.4036	432	2x	10.445	–	3.627	1
		IT10	Italy, Campania, S of San Mango	N40.2370	E15.0656	622	2x	11.37	–	3.553	1
		IT11	Italy, Abruzzo, close to Campo di Giove	N42.0061	E14.0367	959	2x	11.064 ± 0.049	0.6	3.521 ± 0.019	2
		CZ10	Czech Republic, Zlínský region, close to Chvalnov-Lísky	N49.1708	E17.2357	332	2x	10.405 ± 0.327	8.4	3.657 ± 0.098	6
		SK03	Slovakia, Košický region, W of Turňa nad Bodvou	N48.6038	E20.8156	226.5	2x	10.77 ± 0.369	10.3	3.571 ± 0.099	10	10	NE193
		SK04	Slovakia, Nitranský region, Nitra	N48.2953	E18.0913	143	2x	10.46 ± 0.249	6.4	3.213 ± 0.119	10	10	NE206
		SK06	Slovakia, Trenčínský region, close to Nové Mesto nad Váhom	N48.7747	E17.8947	189	2x	10.429 ± 0.276	8.2	3.309 ± 0.101	10	10	NE226
		SK10	Slovakia, Banskobystrický region, S of Bystrá	N48.8297	E19.5963	615	2x	10.364 ± 0.277	8.5	3.559 ± 0.117	9	10
		SK11	Slovakia, Banskobystrický region, close to Vyhne	N48.5018	E18.8023	416.5	2x	10.708 ± 0.242	7	3.664 ± 0.092	10	10	NE413
		SK12	Slovakia, Trnovský region, close to Hlohovec	N48.4485	E17.8233	157	2x	10.45 ± 0.206	2.8	3.78 ± 0.039	2
		AT02	Austria, Lower Austria, E of Alland	N48.0476	E16.0290	527	2x	9.797 ± 0.215	6	3.429 ± 0.055	9	9	NE423, NE424
Neotinea commutata		IT07	Italy, Sicily, E of Linguaglossa	N37.8466	E15.1669	679	4x	19.114	–	6.95	1
		IT13	Italy, Sicily, close to Cerami	N37.8131	E14.4984	910	4x	19.513 ± 0.394	5.9	7.081 ± 0.078	6	1	NE341
Notes – GS = genome size of whole nuclei, GS_P = genome size of replicated part of the genome in the course of partial endoreplication
